# Supplementary material for: Internet and Video Games: Causes of Behavioral Disorders in Children and Teenagers
Source: Children (Basel). 2022 Dec 31;10(1):86. doi: 10.3390/children10010086 (PMC9856521; doi:10.3390/children10010086)
Supplement: Supplementary file 1 [file children-10-00086-s001.zip]

Archive with 1 entries (1 files):
- children-2101584-supplementary.pdf
